# Supplementary material for: Climate Change and Health: Local Government Capacity for Health Protection in Australia
Source: Int J Environ Res Public Health. 2023 Jan 18;20(3):1750. doi: 10.3390/ijerph20031750 (PMC9914245; doi:10.3390/ijerph20031750)
Supplement: Supplementary file 1 [file ijerph-20-01750-s001.zip]

Archive with 1 entries (1 files):
- ijerph-2083641-supplementary.pdf
